# Supplementary material for: Impact of COVID-19 Pandemic on Consumption of Anxiolytics, Antipsychotics, and Antidepressants in South Italian Region
Source: Life (Basel). 2025 Apr 16;15(4):652. doi: 10.3390/life15040652 (PMC12028633; doi:10.3390/life15040652)
Supplement: Supplementary file 1 [file life-15-00652-s001.zip]

Archive with 1 entries (1 files):
- life-3513252-supplementary.pdf
